# Supplementary material for: Skill Differences in a Discrete Motor Task Emerging From the Environmental Perception Phase
Source: Front Psychol. 2021 Oct 1;12:697914. doi: 10.3389/fpsyg.2021.697914 (PMC8517186; doi:10.3389/fpsyg.2021.697914)
Supplement: Supplementary file 2 [file Data_Sheet_2.XLSX]

## Sheet: Results 3.1
0-degree											0.4-degree
	left	flat	right			left	flat	right				left	flat	right			left	flat	right
Pro1	1	0	0		Ama1	0	0	1			Pro1	1	0	0		Ama1	0	1	0
Pro2	1	0	0		Ama2	1	0	0			Pro2	1	0	0		Ama2	0	1	0
Pro3	0	0	1		Ama3	1	0	0			Pro3	1	0	0		Ama3	1	0	0
Pro4	0	1	0		Ama4	1	0	0			Pro4	1	0	0		Ama4	1	0	0
Pro5	0	0	1		Ama5	1	0	0			Pro5	1	0	0		Ama5	0	1	0
Pro6	0	0	1		Ama6	1	0	0			Pro6	0	1	0		Ama6	1	0	0
Pro7	0	1	0		Ama7	1	0	0			Pro7	1	0	0		Ama7	0	1	0
Pro8	0	1	0		Ama8	0	0	1			Pro8	1	0	0		Ama8	0	1	0
Pro9	0	1	0		Ama9	0	0	1			Pro9	1	0	0		Ama9	0	1	0
Pro10	0	0	1		Ama10	0	1	0			Pro10	1	0	0		Ama10	1	0	0
Pro11	0	1	0		Ama11	0	0	1			Pro11	1	0	0		Ama11	0	0	1
Pro12	0	1	0		Ama12	1	0	0			Pro12	1	0	0		Ama12	1	0	0
sum	2	6	4		sum	7	1	4			sum	11	1	0		sum	5	6	1

## Sheet: Results 3.2
aim angle					aim angle SD
	slope condition					slope condition
	0-degree	0.4-degree				0-degree	0.4-degree
Pro1	0.578019	-2.95791			Pro1	0.543953	0.354555
Pro2	0.145415	-1.01766			Pro2	0.391381	0.0875788
Pro3	1.83519	-0.732037			Pro3	0.387057	0.31847
Pro4	0.344327	-0.555134			Pro4	0.14135	0.111656
Pro5	2.72771	0.446348			Pro5	1.07384	0.507131
Pro6	1.03382	-0.165929			Pro6	0.288446	0.23102
Pro7	1.11924	-3.36992			Pro7	0.312102	1.19408
Pro8	-0.578649	-1.71798			Pro8	0.0920054	0.454305
Pro9	-0.102011	-1.75591			Pro9	0.169742	0.411304
Pro10	1.1979	-0.982857			Pro10	0.21656	0.137356
Pro11	0.536081	-1.78237			Pro11	0.12949	0.764058
Pro12	0.032377	-0.501343			Pro12	0.119496	0.135714
Ama1	0.765819	-0.499176			Ama1	0.556682	0.645319
Ama2	-3.1186	0.587186			Ama2	0.823179	0.269017
Ama3	-1.81077	-5.23489			Ama3	0.408104	0.0529338
Ama4	-0.98988	-1.42914			Ama4	0.100196	0.289417
Ama5	-1.44632	-0.398877			Ama5	0.505033	0.434105
Ama6	-1.97085	-2.74364			Ama6	0.311094	1.09012
Ama7	-0.638725	1.06207			Ama7	0.0808214	0.0970766
Ama8	1.69517	-0.177561			Ama8	0.0960553	0.11198
Ama9	0.281932	-0.276923			Ama9	0.0698849	0.158922
Ama10	1.36034	0.535888			Ama10	0.269114	0.139605
Ama11	1.26056	1.01621			Ama11	0.38037	0.440462
Ama12	-0.909596	-1.67207			Ama12	0.278459	0.326365

## Sheet: Results 3.3
address angle					address angle SD					address-aim angle
	slope condition					slope condition					slope condition
	0-degree	0.4-degree				0-degree	0.4-degree				0-degree	0.4-degree
Pro1	-1.31005	-4.93391			Pro1	0.842259	0.420442			Pro1	-1.88807	-1.97601
Pro2	-1.74375	-2.20797			Pro2	0.53044	0.549531			Pro2	-1.88917	-1.19032
Pro3	2.57249	-1.61623			Pro3	1.24759	0.618053			Pro3	0.737301	-0.884191
Pro4	3.61962	1.96044			Pro4	0.771828	0.594916			Pro4	3.27529	2.51557
Pro5	5.03721	2.85831			Pro5	0.994562	0.950976			Pro5	2.3095	2.41196
Pro6	0.721806	-1.06273			Pro6	1.18198	0.766606			Pro6	-0.312011	-0.896797
Pro7	-1.21008	-5.67354			Pro7	0.399063	1.32896			Pro7	-2.32932	-2.30362
Pro8	-1.33158	-5.47903			Pro8	0.35915	1.56063			Pro8	-0.752933	-3.76105
Pro9	-5.26666	-6.98574			Pro9	0.410861	0.924871			Pro9	-5.16465	-5.22982
Pro10	1.07544	-2.60166			Pro10	0.53177	0.703003			Pro10	-0.122461	-1.6188
Pro11	1.03465	-2.03837			Pro11	0.553331	0.835978			Pro11	0.498566	-0.256003
Pro12	1.53034	-2.0996			Pro12	0.647544	0.528708			Pro12	1.49797	-1.59825
Ama1	2.11914	-0.261326			Ama1	0.948429	1.2668			Ama1	1.35332	0.23785
Ama2	-3.67292	-0.424295			Ama2	1.41552	0.929611			Ama2	-0.554325	-1.01148
Ama3	-1.64887	-4.41368			Ama3	1.28141	0.818461			Ama3	0.161909	0.821214
Ama4	-2.60705	-3.75962			Ama4	0.884153	1.04701			Ama4	-1.61717	-2.33048
Ama5	-2.83277	0.00922673			Ama5	1.00587	1.16787			Ama5	-1.38645	0.408104
Ama6	-5.38149	-5.73226			Ama6	1.8692	1.87476			Ama6	-3.41064	-2.98862
Ama7	-2.1122	0.553587			Ama7	1.69801	1.19687			Ama7	-1.47348	-0.508481
Ama8	3.67588	2.51435			Ama8	3.15929	1.36263			Ama8	1.98071	2.69191
Ama9	-2.2134	-4.73726			Ama9	1.29409	1.41882			Ama9	-2.49533	-4.46034
Ama10	0.234677	-1.79811			Ama10	1.12159	1.26225			Ama10	-1.12566	-2.334
Ama11	-1.44422	-1.74928			Ama11	0.530301	0.574477			Ama11	-2.70478	-2.76548
Ama12	-2.26759	-4.13761			Ama12	0.534128	0.793789			Ama12	-1.358	-2.46554

## Sheet: Results 3.4
launch angle					launch angle SD					launch-address angle					impact velocity (m/s)					impact velocity CV
	slope condition					slope condition					slope condition					slope condition					slope condition
	0-degree	0.4-degree				0-degree	0.4-degree				0-degree	0.4-degree				0-degree	0.4-degree				0-degree	0.4-degree
Pro1	-1.71096	-5.13098			Pro1	1.83482	0.814959			Pro1	-0.40091	-0.197064			Pro1	1.29501	1.22293			Pro1	0.0235791	0.0183096
Pro2	-0.991725	-1.12788			Pro2	0.498531	0.747284			Pro2	0.752029	1.0801			Pro2	1.15426	1.2463			Pro2	0.0281993	0.0247403
Pro3	-0.00981301	-3.19862			Pro3	1.00738	0.639072			Pro3	-2.5823	-1.58239			Pro3	1.27219	1.28065			Pro3	0.0287344	0.0239342
Pro4	0.016496	-2.20865			Pro4	0.316524	0.417445			Pro4	-3.60312	-4.16909			Pro4	1.2625	1.23956			Pro4	0.0248334	0.0296776
Pro5	1.34385	-0.0195149			Pro5	0.710342	0.784074			Pro5	-3.69336	-2.87783			Pro5	1.39266	1.32781			Pro5	0.028293	0.0218569
Pro6	-0.722263	-2.17616			Pro6	0.514766	0.685939			Pro6	-1.44407	-1.11343			Pro6	1.27986	1.36588			Pro6	0.0285764	0.0279015
Pro7	-1.84599	-5.80801			Pro7	0.676544	1.3966			Pro7	-0.635903	-0.134478			Pro7	1.28799	1.3105			Pro7	0.0280177	0.0338726
Pro8	-1.70528	-4.79969			Pro8	1.08522	1.35194			Pro8	-0.373703	0.67934			Pro8	1.232	1.25524			Pro8	0.0247239	0.0422593
Pro9	-0.628532	-3.11327			Pro9	1.11075	0.81624			Pro9	4.63813	3.87247			Pro9	1.26723	1.25411			Pro9	0.0260445	0.0402842
Pro10	0.977149	-3.1734			Pro10	0.69141	0.624084			Pro10	-0.0982867	-0.571739			Pro10	1.37163	1.29829			Pro10	0.0327368	0.0433822
Pro11	-0.431888	-3.18168			Pro11	0.795539	0.84084			Pro11	-1.46653	-1.14331			Pro11	1.24983	1.23665			Pro11	0.0300675	0.052922
Pro12	-0.349168	-2.19868			Pro12	0.741846	0.391612			Pro12	-1.87951	-0.0990836			Pro12	1.24675	1.20152			Pro12	0.0318327	0.0468898
Ama1	2.70841	-1.08282			Ama1	0.5838	1.23295			Ama1	0.589275	-0.821496			Ama1	1.42508	1.41173			Ama1	0.0488385	0.0570758
Ama2	-3.36812	0.699647			Ama2	1.9074	0.504784			Ama2	0.304796	1.12394			Ama2	1.27918	1.29727			Ama2	0.0447047	0.0506908
Ama3	-3.17786	-4.9702			Ama3	1.35463	0.797008			Ama3	-1.529	-0.556521			Ama3	1.17156	1.20895			Ama3	0.0390915	0.0524075
Ama4	-3.27155	-3.16442			Ama4	0.669562	1.19288			Ama4	-0.664497	0.595202			Ama4	1.14761	1.34991			Ama4	0.051356	0.0598268
Ama5	-3.75299	-2.24484			Ama5	0.279594	0.740087			Ama5	-0.920212	-2.25407			Ama5	1.18292	1.16822			Ama5	0.0456808	0.0593136
Ama6	-5.27062	-4.74345			Ama6	1.40218	2.52571			Ama6	0.110875	0.988809			Ama6	1.90251	1.81804			Ama6	0.0658137	0.083225
Ama7	-2.02633	-1.01203			Ama7	1.00379	1.61806			Ama7	0.0858724	-1.56562			Ama7	1.28413	1.30947			Ama7	0.033527	0.0302681
Ama8	0.788095	-1.88444			Ama8	2.5876	1.18124			Ama8	-2.88778	-4.39879			Ama8	1.42715	1.46062			Ama8	0.0531307	0.0467179
Ama9	-1.16325	-4.59625			Ama9	1.50625	1.62428			Ama9	1.05015	0.141019			Ama9	1.4838	1.50151			Ama9	0.0384619	0.0500214
Ama10	-2.35068	-4.59202			Ama10	1.39063	1.07341			Ama10	-2.58536	-2.79391			Ama10	1.45938	1.43583			Ama10	0.0766905	0.061607
Ama11	-1.57727	-1.37089			Ama11	0.388448	0.655007			Ama11	-0.133054	0.378393			Ama11	1.4329	1.37734			Ama11	0.0311016	0.0157517
Ama12	-3.16866	-4.3411			Ama12	0.467179	0.92701			Ama12	-0.901064	-0.203487			Ama12	1.39139	1.35816			Ama12	0.0417552	0.0162316

## Sheet: Results 3.5
CE APD					CE MLD					VE APD					VE MLD					AE APD					AE MLD
	slope condition					slope condition					slope condition					slope condition					slope condition					slope condition
	0-degree	0.4-degree				0-degree	0.4-degree				0-degree	0.4-degree				0-degree	0.4-degree				0-degree	0.4-degree				0-degree	0.4-degree
Pro1	0.00829248	-0.0142734			Pro1	-0.0529977	0.0373002			Pro1	0.184046	0.111436			Pro1	0.175863	0.106573			Pro1	0.155539	0.089928			Pro1	0.140401	0.101802
Pro2	-0.519567	0.0411943			Pro2	0.039516	0.225632			Pro2	0.120647	0.120341			Pro2	0.0456155	0.108707			Pro2	0.519567	0.0996887			Pro2	0.0539351	0.225632
Pro3	-0.0116742	0.187799			Pro3	0.0187978	0.120287			Pro3	0.187369	0.2271			Pro3	0.0858182	0.108038			Pro3	0.138344	0.259228			Pro3	0.0782388	0.133518
Pro4	-0.0989353	0.00151208			Pro4	0.105041	0.223774			Pro4	0.147858	0.166368			Pro4	0.0381666	0.04515			Pro4	0.152683	0.144789			Pro4	0.105041	0.223774
Pro5	0.141167	0.0213357			Pro5	0.00399898	0.116249			Pro5	0.0778074	0.182852			Pro5	0.0559158	0.0860116			Pro5	0.141167	0.147295			Pro5	0.0405461	0.119114
Pro6	0.0895608	0.694447			Pro6	-0.0778986	0.107683			Pro6	0.178198	0.215253			Pro6	0.0648442	0.102948			Pro6	0.165245	0.694447			Pro6	0.0842422	0.139502
Pro7	0.199188	0.48782			Pro7	-0.123963	-0.16174			Pro7	0.144025	0.196033			Pro7	0.111893	0.19051			Pro7	0.221063	0.48782			Pro7	0.133714	0.229845
Pro8	-0.0474986	0.231884			Pro8	-0.101686	-0.0955403			Pro8	0.183449	0.19936			Pro8	0.120861	0.135567			Pro8	0.154866	0.231884			Pro8	0.132195	0.145583
Pro9	-0.00295099	0.125452			Pro9	0.00410747	0.177201			Pro9	0.16187	0.277159			Pro9	0.127963	0.111004			Pro9	0.134584	0.270232			Pro9	0.0950461	0.188449
Pro10	0.337284	0.163314			Pro10	0.164422	0.184484			Pro10	0.264751	0.25624			Pro10	0.0565226	0.0758605			Pro10	0.39344	0.248906			Pro10	0.164422	0.184484
Pro11	0.178824	0.272012			Pro11	0.0693809	0.228426			Pro11	0.260125	0.361531			Pro11	0.0769978	0.093501			Pro11	0.257537	0.347195			Pro11	0.0942386	0.228426
Pro12	0.160046	0.217547			Pro12	-0.0856832	0.105817			Pro12	0.184034	0.258731			Pro12	0.0819842	0.0794549			Pro12	0.201604	0.294318			Pro12	0.0955487	0.105817
Ama1	0.519301	0.55227			Ama1	0.279709	0.277071			Ama1	0.207546	0.242811			Ama1	0.0519515	0.115927			Ama1	0.519301	0.55227			Ama1	0.279709	0.277071
Ama2	-0.00726979	0.316161			Ama2	-0.226187	0.338461			Ama2	0.284266	0.354598			Ama2	0.127296	0.0868144			Ama2	0.248405	0.401947			Ama2	0.226776	0.338461
Ama3	-0.455757	-0.210654			Ama3	-0.118764	-0.0948622			Ama3	0.231667	0.332158			Ama3	0.0424847	0.0534474			Ama3	0.455757	0.286912			Ama3	0.118764	0.0948622
Ama4	-0.57707	0.363106			Ama4	-0.168292	0.0888789			Ama4	0.132216	0.352432			Ama4	0.0675419	0.154016			Ama4	0.57707	0.442262			Ama4	0.168292	0.164256
Ama5	-0.39403	-0.270556			Ama5	-0.224087	-0.0538887			Ama5	0.228393	0.323037			Ama5	0.0451158	0.097023			Ama5	0.40094	0.368303			Ama5	0.224087	0.105824
Ama6	0.774901	0.959103			Ama6	-0.327132	-0.0515056			Ama6	0.240622	0.284066			Ama6	0.168733	0.156096			Ama6	0.774901	0.959103			Ama6	0.327132	0.143933
Ama7	0.0120491	0.417406			Ama7	-0.0913391	0.247658			Ama7	0.127746	0.172768			Ama7	0.0386942	0.119869			Ama7	0.119196	0.417406			Ama7	0.0913391	0.247658
Ama8	0.864985	1.08524			Ama8	0.175182	0.343066			Ama8	0.336518	0.245386			Ama8	0.106936	0.0837305			Ama8	0.864985	1.08524			Ama8	0.185174	0.343066
Ama9	1.03825	1.16628			Ama9	-0.0478262	0.11475			Ama9	0.278779	0.176361			Ama9	0.196736	0.121318			Ama9	1.03825	1.16628			Ama9	0.180881	0.15208
Ama10	0.0402628	0.282284			Ama10	-0.160046	-0.0927515			Ama10	0.11858	0.235952			Ama10	0.127194	0.0813604			Ama10	0.104523	0.299476			Ama10	0.195633	0.112045
Ama11	0.697303	0.72567			Ama11	-0.0100331	0.337452			Ama11	0.220529	0.132353			Ama11	0.03849	0.0465439			Ama11	0.697303	0.72567			Ama11	0.0339458	0.337452
Ama12	0.485867	0.53498			Ama12	-0.235763	-0.0218981			Ama12	0.240773	0.158981			Ama12	0.0535685	0.184465			Ama12	0.513787	0.53498			Ama12	0.235763	0.166658
